# Supplementary material for: ﻿Three new species of Sanguinoderma (Ganodermataceae, Basidiomycota) from Southwest China revealed by morphology and phylogenetic analysis
Source: MycoKeys. 2025 Jun 9;118:245–65. doi: 10.3897/mycokeys.118.152086 (PMC12171732; doi:10.3897/mycokeys.118.152086)
Supplement: XML Treatment for Sanguinoderma bambusae [file mycokeys.118.152086-treatment2.xml]

<!DOCTYPE tp:taxon-treatment
  PUBLIC "-//TaxonX//DTD Taxonomic Treatment Publishing DTD v0 20100105//EN" "tax-treatment-NSO.dtd">
<tp:taxon-treatment xmlns:tp="http://www.plazi.org/taxpub"><tp:treatment-meta><kwd-group><label>Taxon classification</label><kwd>
                <named-content content-type="kingdom">Fungi</named-content>
              </kwd><kwd>
                <named-content content-type="order">Polyporales</named-content>
              </kwd><kwd>
                <named-content content-type="family">Ganodermataceae</named-content>
              </kwd></kwd-group><mixed-citation publication-type="journal"><person-group><name><surname>Niu</surname><given-names>Kai-Yang</given-names></name><name><surname>Su</surname><given-names>Xi-Jun</given-names></name><name><surname>Yu</surname><given-names>Feng-Ming</given-names></name><name><surname>Li</surname><given-names>Lin</given-names></name><name><surname>Luo</surname><given-names>Zong-Long</given-names></name><name><surname>Tang</surname><given-names>Song-Ming</given-names></name></person-group><article-title>﻿Three new species of <italic><tp:taxon-name><tp:taxon-name-part taxon-name-part-type="genus" reg="Sanguinoderma">Sanguinoderma</tp:taxon-name-part></tp:taxon-name></italic> (<tp:taxon-name><tp:taxon-name-part taxon-name-part-type="family">Ganodermataceae</tp:taxon-name-part></tp:taxon-name>, <tp:taxon-name><tp:taxon-name-part taxon-name-part-type="phylum">Basidiomycota</tp:taxon-name-part></tp:taxon-name>) from Southwest China revealed by morphology and phylogenetic analysis</article-title><source>MycoKeys</source><day>09</day><month>06</month><year>2025</year><volume>118</volume><fpage>245</fpage><lpage>265</lpage><pub-id pub-id-type="doi">10.3897/mycokeys.118.152086</pub-id></mixed-citation></tp:treatment-meta><tp:nomenclature><label>﻿</label><tp:taxon-name>
              <object-id xmlns:xlink="http://www.w3.org/1999/xlink" content-type="arpha" xlink:type="simple">01626FA5-550A-5B4A-A950-FF53767E4AD3</object-id>
              <tp:taxon-name-part taxon-name-part-type="genus" reg="Sanguinoderma">Sanguinoderma</tp:taxon-name-part>
              <tp:taxon-name-part taxon-name-part-type="species" reg="bambusae">bambusae</tp:taxon-name-part>
              <object-id xmlns:xlink="http://www.w3.org/1999/xlink" xlink:type="simple">Fungal Names: FN 572237</object-id>
            </tp:taxon-name><tp:taxon-authority>K.Y. Niu, S.M. Tang &amp; Z.L. Luo</tp:taxon-authority><tp:taxon-status xmlns:xlink="http://www.w3.org/1999/xlink" xlink:type="simple">sp. nov.</tp:taxon-status><xref ref-type="fig" rid="F3">Figs 3</xref><xref ref-type="fig" rid="F5">, 5c, d</xref></tp:nomenclature><tp:treatment-sec sec-type="diagnosis" id="SECID0ES6DI"><title>Diagnosis.</title><p><italic><tp:taxon-name><tp:taxon-name-part taxon-name-part-type="genus" reg="Sanguinoderma">Sanguinoderma</tp:taxon-name-part><tp:taxon-name-part taxon-name-part-type="species" reg="bambusae">bambusae</tp:taxon-name-part></tp:taxon-name></italic> differs from <italic><tp:taxon-name><tp:taxon-name-part taxon-name-part-type="genus" reg="Sanguinoderma">S.</tp:taxon-name-part><tp:taxon-name-part taxon-name-part-type="species" reg="laceratum">laceratum</tp:taxon-name-part></tp:taxon-name></italic> by having a dark gray and glabrous pileus, relatively small pores, dissepiments that remain intact when dry, centrally stipitate, slightly curved, grayish-orange to black stipe.</p><fig id="F3" position="float" orientation="portrait"><object-id xmlns:xlink="http://www.w3.org/1999/xlink" content-type="doi" xlink:type="simple">10.3897/mycokeys.118.152086.figure3</object-id><object-id xmlns:xlink="http://www.w3.org/1999/xlink" content-type="arpha" xlink:type="simple">CD9E06A4-1392-52E6-AEE4-025B5E699461</object-id><label>Figure 3.</label><caption><p>Morphological characteristics of <italic><tp:taxon-name><tp:taxon-name-part taxon-name-part-type="genus" reg="Sanguinoderma">Sanguinoderma</tp:taxon-name-part><tp:taxon-name-part taxon-name-part-type="species" reg="bambusae">bambusae</tp:taxon-name-part></tp:taxon-name></italic> (HKAS 144474) <bold>a, b</bold> basidiomata <bold>c</bold> pileus cross-section <bold>d</bold> pores <bold>e</bold> pileipellis <bold>f</bold> skeletal hyphae from context <bold>g</bold> generative hyphae from tubes <bold>h</bold> binding hyphae from context <bold>i–j</bold> cystidia <bold>k</bold> basidioles <bold>l</bold> basidia <bold>m, n</bold> basidiospores. Scale bars: 10 cm (<bold>a</bold>); 5 cm (<bold>b</bold>); 2 mm (<bold>c</bold>); 0.5 mm (<bold>d</bold>); 10 μm (<bold>e, k, n</bold>); 20 μm (<bold>f, i, m</bold>); 15 μm (<bold>g, l</bold>); 30 μm (<bold>h</bold>); 35 μm (<bold>j</bold>).</p></caption><graphic xmlns:xlink="http://www.w3.org/1999/xlink" xlink:href="mycokeys-118-245-g003.jpg" position="float" orientation="portrait" xlink:type="simple" id="oo_1348582.jpg"><uri content-type="original_file" xlink:type="simple">https://binary.pensoft.net/fig/1348582</uri></graphic></fig></tp:treatment-sec><tp:treatment-sec sec-type="etymology" id="SECID0EPCAK"><title>Etymology.</title><p>The epithet “<tp:taxon-name><tp:taxon-name-part taxon-name-part-type="genus" reg="Sanguinoderma"/><tp:taxon-name-part taxon-name-part-type="species" reg="bambusae">bambusae</tp:taxon-name-part></tp:taxon-name>” refers to its growth on the ground in bamboo forests.</p></tp:treatment-sec><tp:treatment-sec sec-type="Holotype" id="SECID0E5CAK"><title>Holotype.</title><p>China • Yunnan Province, Dehong Prefecture, <italic><tp:taxon-name><tp:taxon-name-part taxon-name-part-type="genus" reg="Dendrocalamus">Dendrocalamus</tp:taxon-name-part></tp:taxon-name></italic> spp. forest humus, alt. 1,593 m, <named-content xmlns:xlink="http://www.w3.org/1999/xlink" content-type="dwc:verbatimCoordinates" xlink:type="simple"><named-content content-type="geo-json" specific-use="{&#34;type&#34;:&#34;Point&#34;,&#34;coordinates&#34;:[98.235173,24.754404]}" id="NCID0EODAK" xlink:type="simple">24.754404°N, 98.235173°E</named-content></named-content>, Kai-Yang Niu, 6 July 2023, HKAS 144474.</p></tp:treatment-sec><tp:treatment-sec sec-type="description" id="SECID0ETDAK"><title>Description.</title><p><bold><italic>Basidiomata</italic></bold> annual, centrally stipitate, coriaceous to corky. <bold><italic>Pileus</italic></bold> umbelliform, up to 13.5 cm in diameter and 6 mm thick; <bold><italic>pileus surface</italic></bold> dark gray (#575757) to black (#000000), dull, glabrous, slightly dense, and radial fine wrinkles; <bold><italic>margin</italic></bold> dark gray (#5d5d5d), obtuse, entire, with sparse lacerated-like petal structures, slightly wavy and incurved when dry; <bold><italic>Context</italic></bold> up to 2 mm thick, homogeneous, slightly orange (#c2a37f), soft, and corky without black melanoid lines. <bold><italic>Tubes</italic></bold> up to 4 mm long, with the same color as the context, hard, and unstratified. <bold><italic>Pores</italic></bold> 6–9 per mm, oval to circular, grayish orange (#756961) when fresh, becoming red when bruised and then quickly darkening; without discoloration, dissepiments remain intact when dry. <bold><italic>Stipe</italic></bold> up to 27 cm long, 8 mm in diameter, central, cylindrical, hollow, slightly curved, grayish orange (#6b6252) to black (#000000), and fibrous to woody.</p><p><bold><italic>Hyphal system trimitic</italic></bold> with generative hyphae 3–6 μm in diameter, hyaline, thin-walled, and with clamp connections; skeletal hyphae 4–8 μm in diameter, pale yellow, thick-walled with a wide or narrow lumen to subsolid; binding hyphae 1–4 μm in diameter, pale yellow, flexuous, branched. All hyphae <abbrev xmlns:xlink="http://www.w3.org/1999/xlink" xlink:title="Melzer’s reagent" id="ABBRID0E1EAK" xlink:type="simple">IKI</abbrev>– and <abbrev xmlns:xlink="http://www.w3.org/1999/xlink" xlink:title="Cotton Blue" id="ABBRID0E5EAK" xlink:type="simple">CB</abbrev>+. Context darkened in KOH. <bold><italic>Pileipellis</italic></bold> trichoderm is a regular palisade, apical cells 5–7 × 20–32 μm, short clavate, and yellowish brown. <bold><italic>Basidiospores</italic></bold> broadly ellipsoid, light grey, <abbrev xmlns:xlink="http://www.w3.org/1999/xlink" xlink:title="Melzer’s reagent" id="ABBRID0EIFAK" xlink:type="simple">IKI</abbrev>– and <abbrev xmlns:xlink="http://www.w3.org/1999/xlink" xlink:title="Cotton Blue" id="ABBRID0EMFAK" xlink:type="simple">CB</abbrev>+ with double and thin walls; exospore wall is smooth; endospore wall features conspicuous pillars, (10.1–) 10.3–13.8 (–14.4) × (8.6–) 8.7–10.9 (–11.6), L = 11.6 μm, W = 9.6 μm, Q = 1.21 (n = 40/2). Under <abbrev xmlns:xlink="http://www.w3.org/1999/xlink" xlink:title="Scanning Electron Microscopy" id="ABBRID0EQFAK" xlink:type="simple">SEM</abbrev>, exospore wall has regular and continuous reticulate protrusions. <bold><italic>Cystidia</italic></bold> narrowly cylindrical to narrowly clavate, hyaline, thin-walled, and 44–50 × 5–9 μm. <bold><italic>Basidia</italic></bold> barrel-shaped to widely clavate, hyaline, thin-walled, and 25–26 × 16–18 μm. <bold><italic>Basidioles</italic></bold> elongated ellipse to ellipse, hyaline, thin-walled, and 20–22 × 14–18 μm.</p></tp:treatment-sec><tp:treatment-sec sec-type="material" id="SECID0E4FAK"><title>Additional specimens examined.</title><p>China • Yunnan Province, Dehong Prefecture, on <italic><tp:taxon-name><tp:taxon-name-part taxon-name-part-type="genus" reg="Dendrocalamus">Dendrocalamus</tp:taxon-name-part></tp:taxon-name></italic> spp. forest humus, alt. 1,702 m, <named-content xmlns:xlink="http://www.w3.org/1999/xlink" content-type="dwc:verbatimCoordinates" xlink:type="simple"><named-content content-type="geo-json" specific-use="{&#34;type&#34;:&#34;Point&#34;,&#34;coordinates&#34;:[98.255132,24.731679]}" id="NCID0ENGAK" xlink:type="simple">24.731679°N, 98.255132°E</named-content></named-content>, Kai-Yang Niu, 6 July 2023, HKAS 144473.</p></tp:treatment-sec><tp:treatment-sec sec-type="notes" id="SECID0ESGAK"><title>Notes.</title><p>In multi-locus phylogenetic analysis, <italic><tp:taxon-name><tp:taxon-name-part taxon-name-part-type="genus" reg="Sanguinoderma">Sanguinoderma</tp:taxon-name-part><tp:taxon-name-part taxon-name-part-type="species" reg="bambusae">bambusae</tp:taxon-name-part></tp:taxon-name></italic> formed a sister clade with <italic><tp:taxon-name><tp:taxon-name-part taxon-name-part-type="genus" reg="Sanguinoderma">S.</tp:taxon-name-part><tp:taxon-name-part taxon-name-part-type="species" reg="ovisporum">ovisporum</tp:taxon-name-part></tp:taxon-name></italic> K.Y. Niu, J. He &amp; Z.L. Luo, and <italic><tp:taxon-name><tp:taxon-name-part taxon-name-part-type="genus" reg="Sanguinoderma">S.</tp:taxon-name-part><tp:taxon-name-part taxon-name-part-type="species" reg="laceratum">laceratum</tp:taxon-name-part></tp:taxon-name></italic> Y.F. Sun &amp; B.K. Cui—all three species have been reported in Yunnan, China. Morphologically, <italic><tp:taxon-name><tp:taxon-name-part taxon-name-part-type="genus" reg="Sanguinoderma">Sanguinoderma</tp:taxon-name-part><tp:taxon-name-part taxon-name-part-type="species" reg="bambusae">bambusae</tp:taxon-name-part></tp:taxon-name></italic> differs from <italic><tp:taxon-name><tp:taxon-name-part taxon-name-part-type="genus" reg="Sanguinoderma">S.</tp:taxon-name-part><tp:taxon-name-part taxon-name-part-type="species" reg="ovisporum">ovisporum</tp:taxon-name-part></tp:taxon-name></italic> (<xref ref-type="bibr" rid="B22">Niu et al. 2024</xref>) and <italic><tp:taxon-name><tp:taxon-name-part taxon-name-part-type="genus" reg="Sanguinoderma">S.</tp:taxon-name-part><tp:taxon-name-part taxon-name-part-type="species" reg="laceratum">laceratum</tp:taxon-name-part></tp:taxon-name></italic> (<xref ref-type="bibr" rid="B34">Sun et al. 2020</xref>) by its centrally stipitate, dark gray pileus and smaller pores (6–9 per mm) (Table <xref ref-type="table" rid="T2">2</xref>).</p><p><italic><tp:taxon-name><tp:taxon-name-part taxon-name-part-type="genus" reg="Sanguinoderma">Sanguinoderma</tp:taxon-name-part><tp:taxon-name-part taxon-name-part-type="species" reg="dehongense">dehongense</tp:taxon-name-part></tp:taxon-name></italic> K.Y. Niu, J. He &amp; Z.L. Luo is morphologically similar to <italic><tp:taxon-name><tp:taxon-name-part taxon-name-part-type="genus" reg="Sanguinoderma">S.</tp:taxon-name-part><tp:taxon-name-part taxon-name-part-type="species" reg="bambusae">bambusae</tp:taxon-name-part></tp:taxon-name></italic> with an orange context and tubes, soft and corky without black melanoid lines, stipe length (21 cm), and slightly curved. However, <italic><tp:taxon-name><tp:taxon-name-part taxon-name-part-type="genus" reg="Sanguinoderma">S.</tp:taxon-name-part><tp:taxon-name-part taxon-name-part-type="species" reg="dehongense">dehongense</tp:taxon-name-part></tp:taxon-name></italic> differs by its larger pores (3–4 per mm), smaller basidia (8–11 × 9–13 μm), and basidiospores (9.3–10.8 × 8.4–9.8 μm) (<xref ref-type="bibr" rid="B22">Niu et al. 2024</xref>) (Table <xref ref-type="table" rid="T2">2</xref>).</p></tp:treatment-sec><tp:treatment-sec><!--Section generated to contain objects referenced in tp:taxon-treatment.--><fig id="F5" position="float" orientation="portrait"><object-id xmlns:xlink="http://www.w3.org/1999/xlink" content-type="doi" xlink:type="simple">10.3897/mycokeys.118.152086.figure5</object-id><object-id xmlns:xlink="http://www.w3.org/1999/xlink" content-type="arpha" xlink:type="simple">3E1129BE-B3B0-58FD-A623-D9293E2CD14C</object-id><label>Figure 5.</label><caption><p>Scanning Electron Micrograph (<abbrev xmlns:xlink="http://www.w3.org/1999/xlink" xlink:title="Scanning Electron Microscopy" id="ABBRID0EQPAK" xlink:type="simple">SEM</abbrev>) of basidiospores of <italic><tp:taxon-name><tp:taxon-name-part taxon-name-part-type="genus" reg="Sanguinoderma">Sanguinoderma</tp:taxon-name-part></tp:taxon-name></italic><bold>a, b</bold><italic><tp:taxon-name><tp:taxon-name-part taxon-name-part-type="genus" reg="Sanguinoderma">S.</tp:taxon-name-part><tp:taxon-name-part taxon-name-part-type="species" reg="aurantiacus">aurantiacus</tp:taxon-name-part></tp:taxon-name></italic> (HKAS 144478) <bold>c, d</bold><italic><tp:taxon-name><tp:taxon-name-part taxon-name-part-type="genus" reg="Sanguinoderma">S.</tp:taxon-name-part><tp:taxon-name-part taxon-name-part-type="species" reg="bambusae">bambusae</tp:taxon-name-part></tp:taxon-name></italic> (HKAS 144474) <bold>e, f</bold><italic><tp:taxon-name><tp:taxon-name-part taxon-name-part-type="genus" reg="Sanguinoderma">S.</tp:taxon-name-part><tp:taxon-name-part taxon-name-part-type="species" reg="niger">niger</tp:taxon-name-part></tp:taxon-name></italic> (HKAS 144477). Scale bars: 5 μm (<bold>a, b</bold>); 3 μm (<bold>c–f</bold>).</p></caption><graphic xmlns:xlink="http://www.w3.org/1999/xlink" xlink:href="mycokeys-118-245-g005.jpg" position="float" orientation="portrait" xlink:type="simple" id="oo_1348585.jpg"><uri content-type="original_file" xlink:type="simple">https://binary.pensoft.net/fig/1348585</uri></graphic></fig><table-wrap id="T2" position="float" orientation="portrait"><label>Table 2.</label><caption><p>Morphological comparison of <italic><tp:taxon-name><tp:taxon-name-part taxon-name-part-type="genus" reg="Sanguinoderma">Sanguinoderma</tp:taxon-name-part><tp:taxon-name-part taxon-name-part-type="species" reg="bambusae">bambusae</tp:taxon-name-part></tp:taxon-name></italic> sp. nov., <italic><tp:taxon-name><tp:taxon-name-part taxon-name-part-type="genus" reg="Sanguinoderma">S.</tp:taxon-name-part><tp:taxon-name-part taxon-name-part-type="species" reg="niger">niger</tp:taxon-name-part></tp:taxon-name></italic> sp. nov., and <italic><tp:taxon-name><tp:taxon-name-part taxon-name-part-type="genus" reg="Sanguinoderma">S.</tp:taxon-name-part><tp:taxon-name-part taxon-name-part-type="species" reg="aurantiacus">aurantiacus</tp:taxon-name-part></tp:taxon-name></italic> sp. nov., with their closest relatives in the combined phylogeny. The new species are shown in bold.</p></caption><table id="TID0EEECK" rules="all"><tbody><tr><th rowspan="1" colspan="1">Species</th><th rowspan="1" colspan="1">Pileus</th><th rowspan="1" colspan="1">Stipe</th><th rowspan="1" colspan="1">Pores</th><th rowspan="1" colspan="1">basidiospores</th><th rowspan="1" colspan="1">Reference</th></tr><tr><td rowspan="1" colspan="1">
                      <bold>
                        <italic>
                          <tp:taxon-name><tp:taxon-name-part taxon-name-part-type="genus" reg="Sanguinoderma">Sanguinoderma</tp:taxon-name-part><tp:taxon-name-part taxon-name-part-type="species" reg="aurantiacus">aurantiacus</tp:taxon-name-part></tp:taxon-name>
                        </italic>
                      </bold>
                    </td><td rowspan="1" colspan="1">
                      <bold>funnel-shape, dark orange, dull, glabrous</bold>
                    </td><td rowspan="1" colspan="1">
                      <bold>centrally to laterally, cylindrical, slightly curved, dark grayish to black</bold>
                    </td><td rowspan="1" colspan="1">
                      <bold>4-5 per mm</bold>
                    </td><td rowspan="1" colspan="1">
                      <bold>10.3–13.4 × 9.1–10.7 μm</bold>
                    </td><td rowspan="1" colspan="1">
                      <bold>this study</bold>
                    </td></tr><tr><td rowspan="1" colspan="1">
                      <bold>
                        <italic>
                          <tp:taxon-name><tp:taxon-name-part taxon-name-part-type="genus" reg="Sanguinoderma">S.</tp:taxon-name-part><tp:taxon-name-part taxon-name-part-type="species" reg="bambusae">bambusae</tp:taxon-name-part></tp:taxon-name>
                        </italic>
                      </bold>
                    </td><td rowspan="1" colspan="1">
                      <bold>umbelliform, dark gray to black, dull, glabrous</bold>
                    </td><td rowspan="1" colspan="1">
                      <bold>central, slightly curved, grayish orange to black</bold>
                    </td><td rowspan="1" colspan="1">
                      <bold>6–9 per mm</bold>
                    </td><td rowspan="1" colspan="1">
                      <bold>10.3–13.8 × 8.7–10.9 μm</bold>
                    </td><td rowspan="1" colspan="1">
                      <bold>this study</bold>
                    </td></tr><tr><td rowspan="1" colspan="1">
                      <italic>
                        <tp:taxon-name><tp:taxon-name-part taxon-name-part-type="genus" reg="Sanguinoderma">S.</tp:taxon-name-part><tp:taxon-name-part taxon-name-part-type="species" reg="dehongense">dehongense</tp:taxon-name-part></tp:taxon-name>
                      </italic>
                    </td><td rowspan="1" colspan="1">flabelliform to reniform, grayish yellow, dull, glabrous</td><td rowspan="1" colspan="1">laterally, cylindrical, swollen at base, dark-grayish orange</td><td rowspan="1" colspan="1">3–4 per mm</td><td rowspan="1" colspan="1">9.3–10.8 × 8.4–9.8 μm</td><td rowspan="1" colspan="1">
                      <xref ref-type="bibr" rid="B22">Niu et al. 2024</xref>
                    </td></tr><tr><td rowspan="1" colspan="1">
                      <italic>
                        <tp:taxon-name><tp:taxon-name-part taxon-name-part-type="genus" reg="Sanguinoderma">S.</tp:taxon-name-part><tp:taxon-name-part taxon-name-part-type="species" reg="laceratum">laceratum</tp:taxon-name-part></tp:taxon-name>
                      </italic>
                    </td><td rowspan="1" colspan="1">flabelliform or reniform, dark cinnamon, dull, tomentose</td><td rowspan="1" colspan="1">laterally, cylindrical and hollow, dark cinnamon</td><td rowspan="1" colspan="1">2–3 per mm</td><td rowspan="1" colspan="1">10.5–12.3 × 9–10.5 μm</td><td rowspan="1" colspan="1">
                      <xref ref-type="bibr" rid="B34">Sun et al. 2020</xref>
                    </td></tr><tr><td rowspan="1" colspan="1">
                      <italic>
                        <tp:taxon-name><tp:taxon-name-part taxon-name-part-type="genus" reg="Sanguinoderma">S.</tp:taxon-name-part><tp:taxon-name-part taxon-name-part-type="species" reg="leucomarginatum">leucomarginatum</tp:taxon-name-part></tp:taxon-name>
                      </italic>
                    </td><td rowspan="1" colspan="1">near orbicular, fawn to vinaceous gray or near black, dull, glabrous</td><td rowspan="1" colspan="1">laterally, cylindrical, clay buff to fawn</td><td rowspan="1" colspan="1">5–6 per mm</td><td rowspan="1" colspan="1">8.8–10.1 × 7.8–9 µm</td><td rowspan="1" colspan="1">
                      <xref ref-type="bibr" rid="B36">Sun et al. 2022b</xref>
                    </td></tr><tr><td rowspan="1" colspan="1">
                      <bold>
                        <italic>
                          <tp:taxon-name><tp:taxon-name-part taxon-name-part-type="genus" reg="Sanguinoderma">S.</tp:taxon-name-part><tp:taxon-name-part taxon-name-part-type="species" reg="niger">niger</tp:taxon-name-part></tp:taxon-name>
                        </italic>
                      </bold>
                    </td><td rowspan="1" colspan="1">
                      <bold>circular, black to dark grayish orange, dull, tomentose</bold>
                    </td><td rowspan="1" colspan="1">
                      <bold>centrally, cylindrical, curved, swollen at base, grayish to grayish orange</bold>
                    </td><td rowspan="1" colspan="1">
                      <bold>6–7 per mm</bold>
                    </td><td rowspan="1" colspan="1">
                      <bold>9.2–11.8 × 8.2–9.9 µm</bold>
                    </td><td rowspan="1" colspan="1">
                      <bold>this study</bold>
                    </td></tr><tr><td rowspan="1" colspan="1">
                      <italic>
                        <tp:taxon-name><tp:taxon-name-part taxon-name-part-type="genus" reg="Sanguinoderma">S.</tp:taxon-name-part><tp:taxon-name-part taxon-name-part-type="species" reg="ovisporum">ovisporum</tp:taxon-name-part></tp:taxon-name>
                      </italic>
                    </td><td rowspan="1" colspan="1">reniform, dark moderate orange, dull, tomentose</td><td rowspan="1" colspan="1">laterally, cylindrical, slightly swollen at base, very dark grayish orange</td><td rowspan="1" colspan="1">3–5 per mm</td><td rowspan="1" colspan="1">7.7–8.5 × 5.6–6.9 μm</td><td rowspan="1" colspan="1">
                      <xref ref-type="bibr" rid="B22">Niu et al. 2024</xref>
                    </td></tr><tr><td rowspan="1" colspan="1">
                      <italic>
                        <tp:taxon-name><tp:taxon-name-part taxon-name-part-type="genus" reg="Sanguinoderma">S.</tp:taxon-name-part><tp:taxon-name-part taxon-name-part-type="species" reg="sinuosum">sinuosum</tp:taxon-name-part></tp:taxon-name>
                      </italic>
                    </td><td rowspan="1" colspan="1">suborbicular to flabelliform, dark brown to ferruginous, dull, glabrous</td><td rowspan="1" colspan="1">centrally to laterally, cylindrical and flexuous, dark brown to ferruginous</td><td rowspan="1" colspan="1">2–3 per mm</td><td rowspan="1" colspan="1">12.5–13.7 × 9.1–10.8 µm</td><td rowspan="1" colspan="1">
                      <xref ref-type="bibr" rid="B35">Sun et al. 2022a</xref>
                    </td></tr></tbody></table></table-wrap></tp:treatment-sec><ref-list><ref id="B22"><mixed-citation xmlns:xlink="http://www.w3.org/1999/xlink" xlink:type="simple"><person-group><name name-style="western"><surname>Niu</surname><given-names>KY</given-names></name><name name-style="western"><surname>He</surname><given-names>J</given-names></name><name name-style="western"><surname>Tang</surname><given-names>SM</given-names></name><name name-style="western"><surname>Su</surname><given-names>XJ</given-names></name><name name-style="western"><surname>Luo</surname><given-names>ZL</given-names></name></person-group> (<year>2024</year>) <article-title>Morphological and phylogenetic analyses reveal three novel species of <italic><tp:taxon-name><tp:taxon-name-part taxon-name-part-type="genus">Sanguinoderma</tp:taxon-name-part></tp:taxon-name></italic> (<tp:taxon-name><tp:taxon-name-part taxon-name-part-type="family">Ganodermataceae</tp:taxon-name-part></tp:taxon-name>, <tp:taxon-name><tp:taxon-name-part taxon-name-part-type="phylum">Basidiomycota</tp:taxon-name-part></tp:taxon-name>) from Yunnan Province, China.</article-title><source>Journal of Fungi</source><volume>10</volume>(<issue>8</issue>): <fpage>589</fpage>. <ext-link xlink:href="10.3390/jof10080589" ext-link-type="doi" xlink:type="simple">https://doi.org/10.3390/jof10080589</ext-link></mixed-citation></ref><ref id="B34"><mixed-citation xmlns:xlink="http://www.w3.org/1999/xlink" xlink:type="simple"><person-group><name name-style="western"><surname>Sun</surname><given-names>YF</given-names></name><name name-style="western"><surname>Costa-Rezende</surname><given-names>DH</given-names></name><name name-style="western"><surname>Xing</surname><given-names>JH</given-names></name><name name-style="western"><surname>Zhou</surname><given-names>JL</given-names></name><name name-style="western"><surname>Zhang</surname><given-names>B</given-names></name><name name-style="western"><surname>Gibertoni</surname><given-names>TB</given-names></name><name name-style="western"><surname>Gates</surname><given-names>G</given-names></name><name name-style="western"><surname>Glen</surname><given-names>M</given-names></name><name name-style="western"><surname>Dai</surname><given-names>YC</given-names></name><name name-style="western"><surname>Cui</surname><given-names>BK.</given-names></name></person-group> (<year>2020</year>) <article-title>Multi-gene phylogeny and taxonomy of <italic><tp:taxon-name><tp:taxon-name-part taxon-name-part-type="genus">Amauroderma</tp:taxon-name-part></tp:taxon-name></italic> s. lat. (<tp:taxon-name><tp:taxon-name-part taxon-name-part-type="family">Ganodermataceae</tp:taxon-name-part></tp:taxon-name>).</article-title><source>Persoonia–Molecular Phylogeny and Evolution of Fungi</source><volume>44</volume>: <fpage>206</fpage>–<lpage>239</lpage>. <ext-link xlink:href="10.3767/persoonia.2020.44.08" ext-link-type="doi" xlink:type="simple">https://doi.org/10.3767/persoonia.2020.44.08</ext-link></mixed-citation></ref><ref id="B36"><mixed-citation xmlns:xlink="http://www.w3.org/1999/xlink" xlink:type="simple"><person-group><name name-style="western"><surname>Sun</surname><given-names>YF</given-names></name><name name-style="western"><surname>Fang</surname><given-names>YX</given-names></name><name name-style="western"><surname>Cui</surname><given-names>BK</given-names></name></person-group> (<year>2022b</year>) Taxonomy and phylogeny of <italic><tp:taxon-name><tp:taxon-name-part taxon-name-part-type="genus">Sanguinoderma</tp:taxon-name-part><tp:taxon-name-part taxon-name-part-type="species">rugosum</tp:taxon-name-part></tp:taxon-name></italic> complex with descriptions of a new species and a new combination. Frontiers in Microbiology 13: 1087212. <ext-link xlink:href="10.3389/fmicb.2022.1087212" ext-link-type="doi" xlink:type="simple">https://doi.org/10.3389/fmicb.2022.1087212</ext-link></mixed-citation></ref><ref id="B35"><mixed-citation xmlns:xlink="http://www.w3.org/1999/xlink" xlink:type="simple"><person-group><name name-style="western"><surname>Sun</surname><given-names>YF</given-names></name><name name-style="western"><surname>Xing</surname><given-names>JH</given-names></name><name name-style="western"><surname>He</surname><given-names>XL</given-names></name><name name-style="western"><surname>Wu</surname><given-names>DM</given-names></name><name name-style="western"><surname>Song</surname><given-names>CG</given-names></name><name name-style="western"><surname>Liu</surname><given-names>S</given-names></name><name name-style="western"><surname>Vlasák</surname><given-names>J</given-names></name><name name-style="western"><surname>Gates</surname><given-names>G</given-names></name><name name-style="western"><surname>Gibertoni</surname><given-names>TB</given-names></name><name name-style="western"><surname>Cui</surname><given-names>BK</given-names></name></person-group> (<year>2022a</year>) <article-title>Species diversity, systematic revision and molecular phylogeny of <tp:taxon-name><tp:taxon-name-part taxon-name-part-type="family">Ganodermataceae</tp:taxon-name-part></tp:taxon-name> (<tp:taxon-name><tp:taxon-name-part taxon-name-part-type="order">Polyporales</tp:taxon-name-part></tp:taxon-name>, <tp:taxon-name><tp:taxon-name-part taxon-name-part-type="phylum">Basidiomycota</tp:taxon-name-part></tp:taxon-name>) with an emphasis on Chinese collections.</article-title><source>Studies in Mycology</source><volume>101</volume>(<issue>1</issue>): <fpage>287</fpage>–<lpage>415</lpage>. <ext-link xlink:href="10.3114/sim.2022.101.05" ext-link-type="doi" xlink:type="simple">https://doi.org/10.3114/sim.2022.101.05</ext-link></mixed-citation></ref></ref-list></tp:taxon-treatment>
