# Supplementary material for: ﻿Three new species of Sanguinoderma (Ganodermataceae, Basidiomycota) from Southwest China revealed by morphology and phylogenetic analysis
Source: MycoKeys. 2025 Jun 9;118:245–65. doi: 10.3897/mycokeys.118.152086 (PMC12171732; doi:10.3897/mycokeys.118.152086)
Supplement: XML Treatment for Sanguinoderma niger [file mycokeys.118.152086-treatment3.xml]

<!DOCTYPE tp:taxon-treatment
  PUBLIC "-//TaxonX//DTD Taxonomic Treatment Publishing DTD v0 20100105//EN" "tax-treatment-NSO.dtd">
<tp:taxon-treatment xmlns:tp="http://www.plazi.org/taxpub"><tp:treatment-meta><kwd-group><label>Taxon classification</label><kwd>
                <named-content content-type="kingdom">Fungi</named-content>
              </kwd><kwd>
                <named-content content-type="order">Polyporales</named-content>
              </kwd><kwd>
                <named-content content-type="family">Ganodermataceae</named-content>
              </kwd></kwd-group><mixed-citation publication-type="journal"><person-group><name><surname>Niu</surname><given-names>Kai-Yang</given-names></name><name><surname>Su</surname><given-names>Xi-Jun</given-names></name><name><surname>Yu</surname><given-names>Feng-Ming</given-names></name><name><surname>Li</surname><given-names>Lin</given-names></name><name><surname>Luo</surname><given-names>Zong-Long</given-names></name><name><surname>Tang</surname><given-names>Song-Ming</given-names></name></person-group><article-title>﻿Three new species of <italic><tp:taxon-name><tp:taxon-name-part taxon-name-part-type="genus" reg="Sanguinoderma">Sanguinoderma</tp:taxon-name-part></tp:taxon-name></italic> (<tp:taxon-name><tp:taxon-name-part taxon-name-part-type="family">Ganodermataceae</tp:taxon-name-part></tp:taxon-name>, <tp:taxon-name><tp:taxon-name-part taxon-name-part-type="phylum">Basidiomycota</tp:taxon-name-part></tp:taxon-name>) from Southwest China revealed by morphology and phylogenetic analysis</article-title><source>MycoKeys</source><day>09</day><month>06</month><year>2025</year><volume>118</volume><fpage>245</fpage><lpage>265</lpage><pub-id pub-id-type="doi">10.3897/mycokeys.118.152086</pub-id></mixed-citation></tp:treatment-meta><tp:nomenclature><label>﻿</label><tp:taxon-name>
              <object-id xmlns:xlink="http://www.w3.org/1999/xlink" content-type="arpha" xlink:type="simple">FACB5E65-607F-58BD-BB68-4D7F19AF2868</object-id>
              <tp:taxon-name-part taxon-name-part-type="genus" reg="Sanguinoderma">Sanguinoderma</tp:taxon-name-part>
              <tp:taxon-name-part taxon-name-part-type="species" reg="niger">niger</tp:taxon-name-part>
              <object-id xmlns:xlink="http://www.w3.org/1999/xlink" xlink:type="simple">Fungal Names: FN 572238</object-id>
            </tp:taxon-name><tp:taxon-authority>K.Y. Niu, S.M. Tang &amp; Z.L. Luo</tp:taxon-authority><tp:taxon-status xmlns:xlink="http://www.w3.org/1999/xlink" xlink:type="simple">sp. nov.</tp:taxon-status><xref ref-type="fig" rid="F4">Figs 4</xref><xref ref-type="fig" rid="F5">, 5e, f</xref></tp:nomenclature><tp:treatment-sec sec-type="diagnosis" id="SECID0ECMAK"><title>Diagnosis.</title><p><italic><tp:taxon-name><tp:taxon-name-part taxon-name-part-type="genus" reg="Sanguinoderma">Sanguinoderma</tp:taxon-name-part><tp:taxon-name-part taxon-name-part-type="species" reg="niger">niger</tp:taxon-name-part></tp:taxon-name></italic> differs from <italic><tp:taxon-name><tp:taxon-name-part taxon-name-part-type="genus" reg="Sanguinoderma">S.</tp:taxon-name-part><tp:taxon-name-part taxon-name-part-type="species" reg="leucomarginatum">leucomarginatum</tp:taxon-name-part></tp:taxon-name></italic> by having a tomentose, centrally stipitate pileus with dense and radial fine wrinkles, relatively large basidiospores, basidia, and basidioles.</p><fig id="F4" position="float" orientation="portrait"><object-id xmlns:xlink="http://www.w3.org/1999/xlink" content-type="doi" xlink:type="simple">10.3897/mycokeys.118.152086.figure4</object-id><object-id xmlns:xlink="http://www.w3.org/1999/xlink" content-type="arpha" xlink:type="simple">9698C765-B109-591F-ACC1-7F0B21D35965</object-id><label>Figure 4.</label><caption><p>Morphological characteristics of <italic><tp:taxon-name><tp:taxon-name-part taxon-name-part-type="genus" reg="Sanguinoderma">Sanguinoderma</tp:taxon-name-part><tp:taxon-name-part taxon-name-part-type="species" reg="niger">niger</tp:taxon-name-part></tp:taxon-name></italic> (HKAS 144477) <bold>a, b</bold> basidiomata <bold>c</bold> pileus cross-section <bold>d</bold> pores <bold>e</bold> generative hyphae <bold>f</bold> skeletal hyphae <bold>g</bold> skeletal hyphae and binding hyphae <bold>h</bold> pileipellis <bold>i</bold> cystidia <bold>j</bold> basidioles <bold>k</bold> basidia <bold>l</bold> basidiospores. Scale bars: 1 cm (<bold>a–c</bold>); 1 mm (<bold>d</bold>); 10 µm (<bold>e, h, i, j, l</bold>); 40 µm (<bold>f</bold>); 15 µm (<bold>g</bold>); 5 µm (<bold>k</bold>).</p></caption><graphic xmlns:xlink="http://www.w3.org/1999/xlink" xlink:href="mycokeys-118-245-g004.jpg" position="float" orientation="portrait" xlink:type="simple" id="oo_1348583.jpg"><uri content-type="original_file" xlink:type="simple">https://binary.pensoft.net/fig/1348583</uri></graphic></fig></tp:treatment-sec><tp:treatment-sec sec-type="etymology" id="SECID0EYOAK"><title>Etymology.</title><p>The epithet “<italic><tp:taxon-name><tp:taxon-name-part taxon-name-part-type="genus" reg="Sanguinoderma"/><tp:taxon-name-part taxon-name-part-type="species" reg="niger">niger</tp:taxon-name-part></tp:taxon-name></italic>” refers to the black pileus.</p><fig id="F5" position="float" orientation="portrait"><object-id xmlns:xlink="http://www.w3.org/1999/xlink" content-type="doi" xlink:type="simple">10.3897/mycokeys.118.152086.figure5</object-id><object-id xmlns:xlink="http://www.w3.org/1999/xlink" content-type="arpha" xlink:type="simple">3E1129BE-B3B0-58FD-A623-D9293E2CD14C</object-id><label>Figure 5.</label><caption><p>Scanning Electron Micrograph (<abbrev xmlns:xlink="http://www.w3.org/1999/xlink" xlink:title="Scanning Electron Microscopy" id="ABBRID0EQPAK" xlink:type="simple">SEM</abbrev>) of basidiospores of <italic><tp:taxon-name><tp:taxon-name-part taxon-name-part-type="genus" reg="Sanguinoderma">Sanguinoderma</tp:taxon-name-part></tp:taxon-name></italic><bold>a, b</bold><italic><tp:taxon-name><tp:taxon-name-part taxon-name-part-type="genus" reg="Sanguinoderma">S.</tp:taxon-name-part><tp:taxon-name-part taxon-name-part-type="species" reg="aurantiacus">aurantiacus</tp:taxon-name-part></tp:taxon-name></italic> (HKAS 144478) <bold>c, d</bold><italic><tp:taxon-name><tp:taxon-name-part taxon-name-part-type="genus" reg="Sanguinoderma">S.</tp:taxon-name-part><tp:taxon-name-part taxon-name-part-type="species" reg="bambusae">bambusae</tp:taxon-name-part></tp:taxon-name></italic> (HKAS 144474) <bold>e, f</bold><italic><tp:taxon-name><tp:taxon-name-part taxon-name-part-type="genus" reg="Sanguinoderma">S.</tp:taxon-name-part><tp:taxon-name-part taxon-name-part-type="species" reg="niger">niger</tp:taxon-name-part></tp:taxon-name></italic> (HKAS 144477). Scale bars: 5 μm (<bold>a, b</bold>); 3 μm (<bold>c–f</bold>).</p></caption><graphic xmlns:xlink="http://www.w3.org/1999/xlink" xlink:href="mycokeys-118-245-g005.jpg" position="float" orientation="portrait" xlink:type="simple" id="oo_1348585.jpg"><uri content-type="original_file" xlink:type="simple">https://binary.pensoft.net/fig/1348585</uri></graphic></fig></tp:treatment-sec><tp:treatment-sec sec-type="Holotype" id="SECID0ELRAK"><title>Holotype.</title><p>China • Guizhou Province, Anshun City, on the ground covered with humus, alt. 1,087 m, <named-content xmlns:xlink="http://www.w3.org/1999/xlink" content-type="dwc:verbatimCoordinates" xlink:type="simple"><named-content content-type="geo-json" specific-use="{&#34;type&#34;:&#34;Point&#34;,&#34;coordinates&#34;:[105.793283,26.195484]}" id="NCID0EURAK" xlink:type="simple">26.195484°N, 105.793283°E</named-content></named-content>, Xing-Juan Xiao, 19 June 2024, HKAS 144477.</p></tp:treatment-sec><tp:treatment-sec sec-type="description" id="SECID0EZRAK"><title>Description.</title><p><bold><italic>Basidiomata</italic></bold> annual, centrally stipitate, corky to woody, and hard. <bold><italic>Pileus</italic></bold> circular, up to 5 cm in diameter and 5 mm thick; <bold><italic>Pileus surface</italic></bold> black (#211f1f) to dark grayish orange (#5f5754), dull, tomentose, dense, and radial fine wrinkles; <bold><italic>margin</italic></bold> grayish (#a5a4aa), obtuse, entire, and does not curl when dried; <bold><italic>Context</italic></bold> up to 1 mm, homogeneous, grayish orange (#938d83) when dry, soft and corky without black melanoid lines. <bold><italic>Tubes</italic></bold> up to 4 mm long, dark grayish (#8b858f) when dry, hard, woody, and unstratified. <bold><italic>Pores</italic></bold> 6–7 per mm, spherical to elliptical, grayish yellow (#d9d2ba) when fresh, becoming red when bruised and then quickly darkening; without discoloration, dissepiments remain intact when dry. <bold><italic>Stipe</italic></bold> is up to 6 cm long and 4 mm in diameter, cylindrical, hollow, curved, swollen at base, grayish (#bbbbb9) to grayish orange (#8f796e), and fibrous to woody.</p><p><bold><italic>Hyphal system trimitic</italic></bold>, with generative hyphae 3–4 µm in diameter, hyaline and thin-walled with clamp connections; skeletal hyphae 4–6 µm in diameter, pale grey to pale yellow and thick-walled with a wide to narrow lumen or subsolid, straight and little branched; binding hyphae are 2–4 µm in diameter, pale grey, thick-walled, branched, and flexuous; all hyphae <abbrev xmlns:xlink="http://www.w3.org/1999/xlink" xlink:title="Melzer’s reagent" id="ABBRID0EATAK" xlink:type="simple">IKI</abbrev>–, <abbrev xmlns:xlink="http://www.w3.org/1999/xlink" xlink:title="Cotton Blue" id="ABBRID0EETAK" xlink:type="simple">CB</abbrev>+. Context darkened in KOH. <bold><italic>Pileipellis</italic></bold> an irregular palisade; apical cells are 25–40 µm × 5–6 µm, tightly packed, narrow lumen, tightly packed together, thick-walled, and pale yellowish-brown, forming irregular palisade. <bold><italic>Basidiospores</italic></bold> subglobose to globose, pale gray, <abbrev xmlns:xlink="http://www.w3.org/1999/xlink" xlink:title="Melzer’s reagent" id="ABBRID0EOTAK" xlink:type="simple">IKI</abbrev>–, and <abbrev xmlns:xlink="http://www.w3.org/1999/xlink" xlink:title="Cotton Blue" id="ABBRID0ESTAK" xlink:type="simple">CB</abbrev>, with double and thick walls; the exospore wall is smooth; endospore wall features faint pillars, (8.9–) 9.2–11.8 (–12.6) × (8.0–) 8.2–9.9 (–10.0) µm, L = 10.8, W = 9.0, and Q = 1.19 (40/2). Under <abbrev xmlns:xlink="http://www.w3.org/1999/xlink" xlink:title="Scanning Electron Microscopy" id="ABBRID0EWTAK" xlink:type="simple">SEM</abbrev>, exospore wall has irregular and discontinuous wart-like protrusions. <bold><italic>Cystidia</italic></bold> narrowly utriform, hyaline, thin-walled, and 21–27 × 4–8 µm. <bold><italic>Basidia</italic></bold> broadly clavate, hyaline, thin-walled, and 20–23 × 10–13 µm. <bold><italic>Basidioles</italic></bold> obovoid to broadly clavate, with many small to large water droplets present, hyaline, thin-walled, and 17–21 × 9–11 µm.</p></tp:treatment-sec><tp:treatment-sec sec-type="material" id="SECID0EDUAK"><title>Additional specimens examined.</title><p>China • Guizhou Province, Anshun City, on the ground covered with humus, 1,167 m, Xing-Juan Xiao, 19 June 2024, <named-content xmlns:xlink="http://www.w3.org/1999/xlink" content-type="dwc:verbatimCoordinates" xlink:type="simple"><named-content content-type="geo-json" specific-use="{&#34;type&#34;:&#34;Point&#34;,&#34;coordinates&#34;:[105.826624,26.191228]}" id="NCID0EMUAK" xlink:type="simple">26.191228°N, 105.826624°E</named-content></named-content>, HKAS 144475; • <italic>ibid</italic>., 1,155 m, Xing-Juan Xiao, 19 June 2024, HKAS 144476.</p></tp:treatment-sec><tp:treatment-sec sec-type="notes" id="SECID0ETUAK"><title>Notes.</title><p>In the multi-locus phylogenetic analysis, <italic><tp:taxon-name><tp:taxon-name-part taxon-name-part-type="genus" reg="Sanguinoderma">S.</tp:taxon-name-part><tp:taxon-name-part taxon-name-part-type="species" reg="niger">niger</tp:taxon-name-part></tp:taxon-name></italic> formed a sister clade with <italic><tp:taxon-name><tp:taxon-name-part taxon-name-part-type="genus" reg="Sanguinoderma">S.</tp:taxon-name-part><tp:taxon-name-part taxon-name-part-type="species" reg="leucomarginatum">leucomarginatum</tp:taxon-name-part></tp:taxon-name></italic>. However, <italic><tp:taxon-name><tp:taxon-name-part taxon-name-part-type="genus" reg="Sanguinoderma">Sanguinoderma</tp:taxon-name-part><tp:taxon-name-part taxon-name-part-type="species" reg="leucomarginatum">leucomarginatum</tp:taxon-name-part></tp:taxon-name></italic> differs from <italic><tp:taxon-name><tp:taxon-name-part taxon-name-part-type="genus" reg="Sanguinoderma">S.</tp:taxon-name-part><tp:taxon-name-part taxon-name-part-type="species" reg="niger">niger</tp:taxon-name-part></tp:taxon-name></italic> (<xref ref-type="bibr" rid="B36">Sun et al. 2022b</xref>) by the lacks tomentose, white pileus surface, grayish-orange context with black melanoid lines, and longer cystidia (14–20 µm) (Table <xref ref-type="table" rid="T2">2</xref>).</p><p><italic><tp:taxon-name><tp:taxon-name-part taxon-name-part-type="genus" reg="Sanguinoderma">Sanguinoderma</tp:taxon-name-part><tp:taxon-name-part taxon-name-part-type="species" reg="sinuosum">sinuosum</tp:taxon-name-part></tp:taxon-name></italic> Y.F. Sun &amp; B.K. Cui was originally described from Australia. It is similar to <italic><tp:taxon-name><tp:taxon-name-part taxon-name-part-type="genus" reg="Sanguinoderma">S.</tp:taxon-name-part><tp:taxon-name-part taxon-name-part-type="species" reg="niger">niger</tp:taxon-name-part></tp:taxon-name></italic> with circular pileus and centrally stipitate and has radial wrinkles on the pileus without concentric rings. However, <italic><tp:taxon-name><tp:taxon-name-part taxon-name-part-type="genus" reg="Sanguinoderma">S.</tp:taxon-name-part><tp:taxon-name-part taxon-name-part-type="species" reg="sinuosum">sinuosum</tp:taxon-name-part></tp:taxon-name></italic> has a glabrous pileus, a pileus that is thicker (16 mm), with larger pores (2–3 per mm), absent cystidia and cystidioles, longer pileipellis (50–70 μm), and larger basidiospores (12.5–13.7 × 9.1–10.8 μm). Furthermore, <italic><tp:taxon-name><tp:taxon-name-part taxon-name-part-type="genus" reg="Sanguinoderma">S.</tp:taxon-name-part><tp:taxon-name-part taxon-name-part-type="species" reg="niger">niger</tp:taxon-name-part></tp:taxon-name></italic> clusters together with <italic><tp:taxon-name><tp:taxon-name-part taxon-name-part-type="genus" reg="Sanguinoderma">Sanguinoderma</tp:taxon-name-part></tp:taxon-name></italic> sp. 1 reported by <xref ref-type="bibr" rid="B36">Sun et al. (2022b)</xref>, receiving good support (84/0.99). <italic><tp:taxon-name><tp:taxon-name-part taxon-name-part-type="genus" reg="Sanguinoderma">Sanguinoderma</tp:taxon-name-part></tp:taxon-name></italic> sp. 1 samples (Cui 11017 and HMAS 59720) were collected from Guizhou and Yunnan provinces in China, pileus concentric zones, and radial wrinkles. However, the mature basidiomata of <italic><tp:taxon-name><tp:taxon-name-part taxon-name-part-type="genus" reg="Sanguinoderma">Sanguinoderma</tp:taxon-name-part></tp:taxon-name></italic> sp. 1 (Cui 11017) were not obtained (<xref ref-type="bibr" rid="B36">Sun et al. 2022b</xref>); thus, these specimens have not been described.</p></tp:treatment-sec><tp:treatment-sec><!--Section generated to contain objects referenced in tp:taxon-treatment.--><table-wrap id="T2" position="float" orientation="portrait"><label>Table 2.</label><caption><p>Morphological comparison of <italic><tp:taxon-name><tp:taxon-name-part taxon-name-part-type="genus" reg="Sanguinoderma">Sanguinoderma</tp:taxon-name-part><tp:taxon-name-part taxon-name-part-type="species" reg="bambusae">bambusae</tp:taxon-name-part></tp:taxon-name></italic> sp. nov., <italic><tp:taxon-name><tp:taxon-name-part taxon-name-part-type="genus" reg="Sanguinoderma">S.</tp:taxon-name-part><tp:taxon-name-part taxon-name-part-type="species" reg="niger">niger</tp:taxon-name-part></tp:taxon-name></italic> sp. nov., and <italic><tp:taxon-name><tp:taxon-name-part taxon-name-part-type="genus" reg="Sanguinoderma">S.</tp:taxon-name-part><tp:taxon-name-part taxon-name-part-type="species" reg="aurantiacus">aurantiacus</tp:taxon-name-part></tp:taxon-name></italic> sp. nov., with their closest relatives in the combined phylogeny. The new species are shown in bold.</p></caption><table id="TID0EEECK" rules="all"><tbody><tr><th rowspan="1" colspan="1">Species</th><th rowspan="1" colspan="1">Pileus</th><th rowspan="1" colspan="1">Stipe</th><th rowspan="1" colspan="1">Pores</th><th rowspan="1" colspan="1">basidiospores</th><th rowspan="1" colspan="1">Reference</th></tr><tr><td rowspan="1" colspan="1">
                      <bold>
                        <italic>
                          <tp:taxon-name><tp:taxon-name-part taxon-name-part-type="genus" reg="Sanguinoderma">Sanguinoderma</tp:taxon-name-part><tp:taxon-name-part taxon-name-part-type="species" reg="aurantiacus">aurantiacus</tp:taxon-name-part></tp:taxon-name>
                        </italic>
                      </bold>
                    </td><td rowspan="1" colspan="1">
                      <bold>funnel-shape, dark orange, dull, glabrous</bold>
                    </td><td rowspan="1" colspan="1">
                      <bold>centrally to laterally, cylindrical, slightly curved, dark grayish to black</bold>
                    </td><td rowspan="1" colspan="1">
                      <bold>4-5 per mm</bold>
                    </td><td rowspan="1" colspan="1">
                      <bold>10.3–13.4 × 9.1–10.7 μm</bold>
                    </td><td rowspan="1" colspan="1">
                      <bold>this study</bold>
                    </td></tr><tr><td rowspan="1" colspan="1">
                      <bold>
                        <italic>
                          <tp:taxon-name><tp:taxon-name-part taxon-name-part-type="genus" reg="Sanguinoderma">S.</tp:taxon-name-part><tp:taxon-name-part taxon-name-part-type="species" reg="bambusae">bambusae</tp:taxon-name-part></tp:taxon-name>
                        </italic>
                      </bold>
                    </td><td rowspan="1" colspan="1">
                      <bold>umbelliform, dark gray to black, dull, glabrous</bold>
                    </td><td rowspan="1" colspan="1">
                      <bold>central, slightly curved, grayish orange to black</bold>
                    </td><td rowspan="1" colspan="1">
                      <bold>6–9 per mm</bold>
                    </td><td rowspan="1" colspan="1">
                      <bold>10.3–13.8 × 8.7–10.9 μm</bold>
                    </td><td rowspan="1" colspan="1">
                      <bold>this study</bold>
                    </td></tr><tr><td rowspan="1" colspan="1">
                      <italic>
                        <tp:taxon-name><tp:taxon-name-part taxon-name-part-type="genus" reg="Sanguinoderma">S.</tp:taxon-name-part><tp:taxon-name-part taxon-name-part-type="species" reg="dehongense">dehongense</tp:taxon-name-part></tp:taxon-name>
                      </italic>
                    </td><td rowspan="1" colspan="1">flabelliform to reniform, grayish yellow, dull, glabrous</td><td rowspan="1" colspan="1">laterally, cylindrical, swollen at base, dark-grayish orange</td><td rowspan="1" colspan="1">3–4 per mm</td><td rowspan="1" colspan="1">9.3–10.8 × 8.4–9.8 μm</td><td rowspan="1" colspan="1">
                      <xref ref-type="bibr" rid="B22">Niu et al. 2024</xref>
                    </td></tr><tr><td rowspan="1" colspan="1">
                      <italic>
                        <tp:taxon-name><tp:taxon-name-part taxon-name-part-type="genus" reg="Sanguinoderma">S.</tp:taxon-name-part><tp:taxon-name-part taxon-name-part-type="species" reg="laceratum">laceratum</tp:taxon-name-part></tp:taxon-name>
                      </italic>
                    </td><td rowspan="1" colspan="1">flabelliform or reniform, dark cinnamon, dull, tomentose</td><td rowspan="1" colspan="1">laterally, cylindrical and hollow, dark cinnamon</td><td rowspan="1" colspan="1">2–3 per mm</td><td rowspan="1" colspan="1">10.5–12.3 × 9–10.5 μm</td><td rowspan="1" colspan="1">
                      <xref ref-type="bibr" rid="B34">Sun et al. 2020</xref>
                    </td></tr><tr><td rowspan="1" colspan="1">
                      <italic>
                        <tp:taxon-name><tp:taxon-name-part taxon-name-part-type="genus" reg="Sanguinoderma">S.</tp:taxon-name-part><tp:taxon-name-part taxon-name-part-type="species" reg="leucomarginatum">leucomarginatum</tp:taxon-name-part></tp:taxon-name>
                      </italic>
                    </td><td rowspan="1" colspan="1">near orbicular, fawn to vinaceous gray or near black, dull, glabrous</td><td rowspan="1" colspan="1">laterally, cylindrical, clay buff to fawn</td><td rowspan="1" colspan="1">5–6 per mm</td><td rowspan="1" colspan="1">8.8–10.1 × 7.8–9 µm</td><td rowspan="1" colspan="1">
                      <xref ref-type="bibr" rid="B36">Sun et al. 2022b</xref>
                    </td></tr><tr><td rowspan="1" colspan="1">
                      <bold>
                        <italic>
                          <tp:taxon-name><tp:taxon-name-part taxon-name-part-type="genus" reg="Sanguinoderma">S.</tp:taxon-name-part><tp:taxon-name-part taxon-name-part-type="species" reg="niger">niger</tp:taxon-name-part></tp:taxon-name>
                        </italic>
                      </bold>
                    </td><td rowspan="1" colspan="1">
                      <bold>circular, black to dark grayish orange, dull, tomentose</bold>
                    </td><td rowspan="1" colspan="1">
                      <bold>centrally, cylindrical, curved, swollen at base, grayish to grayish orange</bold>
                    </td><td rowspan="1" colspan="1">
                      <bold>6–7 per mm</bold>
                    </td><td rowspan="1" colspan="1">
                      <bold>9.2–11.8 × 8.2–9.9 µm</bold>
                    </td><td rowspan="1" colspan="1">
                      <bold>this study</bold>
                    </td></tr><tr><td rowspan="1" colspan="1">
                      <italic>
                        <tp:taxon-name><tp:taxon-name-part taxon-name-part-type="genus" reg="Sanguinoderma">S.</tp:taxon-name-part><tp:taxon-name-part taxon-name-part-type="species" reg="ovisporum">ovisporum</tp:taxon-name-part></tp:taxon-name>
                      </italic>
                    </td><td rowspan="1" colspan="1">reniform, dark moderate orange, dull, tomentose</td><td rowspan="1" colspan="1">laterally, cylindrical, slightly swollen at base, very dark grayish orange</td><td rowspan="1" colspan="1">3–5 per mm</td><td rowspan="1" colspan="1">7.7–8.5 × 5.6–6.9 μm</td><td rowspan="1" colspan="1">
                      <xref ref-type="bibr" rid="B22">Niu et al. 2024</xref>
                    </td></tr><tr><td rowspan="1" colspan="1">
                      <italic>
                        <tp:taxon-name><tp:taxon-name-part taxon-name-part-type="genus" reg="Sanguinoderma">S.</tp:taxon-name-part><tp:taxon-name-part taxon-name-part-type="species" reg="sinuosum">sinuosum</tp:taxon-name-part></tp:taxon-name>
                      </italic>
                    </td><td rowspan="1" colspan="1">suborbicular to flabelliform, dark brown to ferruginous, dull, glabrous</td><td rowspan="1" colspan="1">centrally to laterally, cylindrical and flexuous, dark brown to ferruginous</td><td rowspan="1" colspan="1">2–3 per mm</td><td rowspan="1" colspan="1">12.5–13.7 × 9.1–10.8 µm</td><td rowspan="1" colspan="1">
                      <xref ref-type="bibr" rid="B35">Sun et al. 2022a</xref>
                    </td></tr></tbody></table></table-wrap></tp:treatment-sec><ref-list><ref id="B36"><mixed-citation xmlns:xlink="http://www.w3.org/1999/xlink" xlink:type="simple"><person-group><name name-style="western"><surname>Sun</surname><given-names>YF</given-names></name><name name-style="western"><surname>Fang</surname><given-names>YX</given-names></name><name name-style="western"><surname>Cui</surname><given-names>BK</given-names></name></person-group> (<year>2022b</year>) Taxonomy and phylogeny of <italic><tp:taxon-name><tp:taxon-name-part taxon-name-part-type="genus">Sanguinoderma</tp:taxon-name-part><tp:taxon-name-part taxon-name-part-type="species">rugosum</tp:taxon-name-part></tp:taxon-name></italic> complex with descriptions of a new species and a new combination. Frontiers in Microbiology 13: 1087212. <ext-link xlink:href="10.3389/fmicb.2022.1087212" ext-link-type="doi" xlink:type="simple">https://doi.org/10.3389/fmicb.2022.1087212</ext-link></mixed-citation></ref><ref id="B22"><mixed-citation xmlns:xlink="http://www.w3.org/1999/xlink" xlink:type="simple"><person-group><name name-style="western"><surname>Niu</surname><given-names>KY</given-names></name><name name-style="western"><surname>He</surname><given-names>J</given-names></name><name name-style="western"><surname>Tang</surname><given-names>SM</given-names></name><name name-style="western"><surname>Su</surname><given-names>XJ</given-names></name><name name-style="western"><surname>Luo</surname><given-names>ZL</given-names></name></person-group> (<year>2024</year>) <article-title>Morphological and phylogenetic analyses reveal three novel species of <italic><tp:taxon-name><tp:taxon-name-part taxon-name-part-type="genus">Sanguinoderma</tp:taxon-name-part></tp:taxon-name></italic> (<tp:taxon-name><tp:taxon-name-part taxon-name-part-type="family">Ganodermataceae</tp:taxon-name-part></tp:taxon-name>, <tp:taxon-name><tp:taxon-name-part taxon-name-part-type="phylum">Basidiomycota</tp:taxon-name-part></tp:taxon-name>) from Yunnan Province, China.</article-title><source>Journal of Fungi</source><volume>10</volume>(<issue>8</issue>): <fpage>589</fpage>. <ext-link xlink:href="10.3390/jof10080589" ext-link-type="doi" xlink:type="simple">https://doi.org/10.3390/jof10080589</ext-link></mixed-citation></ref><ref id="B34"><mixed-citation xmlns:xlink="http://www.w3.org/1999/xlink" xlink:type="simple"><person-group><name name-style="western"><surname>Sun</surname><given-names>YF</given-names></name><name name-style="western"><surname>Costa-Rezende</surname><given-names>DH</given-names></name><name name-style="western"><surname>Xing</surname><given-names>JH</given-names></name><name name-style="western"><surname>Zhou</surname><given-names>JL</given-names></name><name name-style="western"><surname>Zhang</surname><given-names>B</given-names></name><name name-style="western"><surname>Gibertoni</surname><given-names>TB</given-names></name><name name-style="western"><surname>Gates</surname><given-names>G</given-names></name><name name-style="western"><surname>Glen</surname><given-names>M</given-names></name><name name-style="western"><surname>Dai</surname><given-names>YC</given-names></name><name name-style="western"><surname>Cui</surname><given-names>BK.</given-names></name></person-group> (<year>2020</year>) <article-title>Multi-gene phylogeny and taxonomy of <italic><tp:taxon-name><tp:taxon-name-part taxon-name-part-type="genus">Amauroderma</tp:taxon-name-part></tp:taxon-name></italic> s. lat. (<tp:taxon-name><tp:taxon-name-part taxon-name-part-type="family">Ganodermataceae</tp:taxon-name-part></tp:taxon-name>).</article-title><source>Persoonia–Molecular Phylogeny and Evolution of Fungi</source><volume>44</volume>: <fpage>206</fpage>–<lpage>239</lpage>. <ext-link xlink:href="10.3767/persoonia.2020.44.08" ext-link-type="doi" xlink:type="simple">https://doi.org/10.3767/persoonia.2020.44.08</ext-link></mixed-citation></ref><ref id="B35"><mixed-citation xmlns:xlink="http://www.w3.org/1999/xlink" xlink:type="simple"><person-group><name name-style="western"><surname>Sun</surname><given-names>YF</given-names></name><name name-style="western"><surname>Xing</surname><given-names>JH</given-names></name><name name-style="western"><surname>He</surname><given-names>XL</given-names></name><name name-style="western"><surname>Wu</surname><given-names>DM</given-names></name><name name-style="western"><surname>Song</surname><given-names>CG</given-names></name><name name-style="western"><surname>Liu</surname><given-names>S</given-names></name><name name-style="western"><surname>Vlasák</surname><given-names>J</given-names></name><name name-style="western"><surname>Gates</surname><given-names>G</given-names></name><name name-style="western"><surname>Gibertoni</surname><given-names>TB</given-names></name><name name-style="western"><surname>Cui</surname><given-names>BK</given-names></name></person-group> (<year>2022a</year>) <article-title>Species diversity, systematic revision and molecular phylogeny of <tp:taxon-name><tp:taxon-name-part taxon-name-part-type="family">Ganodermataceae</tp:taxon-name-part></tp:taxon-name> (<tp:taxon-name><tp:taxon-name-part taxon-name-part-type="order">Polyporales</tp:taxon-name-part></tp:taxon-name>, <tp:taxon-name><tp:taxon-name-part taxon-name-part-type="phylum">Basidiomycota</tp:taxon-name-part></tp:taxon-name>) with an emphasis on Chinese collections.</article-title><source>Studies in Mycology</source><volume>101</volume>(<issue>1</issue>): <fpage>287</fpage>–<lpage>415</lpage>. <ext-link xlink:href="10.3114/sim.2022.101.05" ext-link-type="doi" xlink:type="simple">https://doi.org/10.3114/sim.2022.101.05</ext-link></mixed-citation></ref></ref-list></tp:taxon-treatment>
